# Supplementary material for: Mycobacterium tuberculosis Cyclophilin A Uses Novel Signal Sequence for Secretion and Mimics Eukaryotic Cyclophilins for Interaction with Host Protein Repertoire
Source: PLoS One. 2014 Feb 4;9(2):e88090. doi: 10.1371/journal.pone.0088090 (PMC3913756; doi:10.1371/journal.pone.0088090)
Supplement: File S2 — Protein accession numbers and nomenclature of the cyclophilin sequences retrieved and used in this study. (XLSX) [file pone.0088090.s002.xlsx]

## Sheet: NAME_ACCESSION_ORGANISM
S.No.	Name given in the phylogenetic analysis study	Protein accession number	Organism	Symbol/Alternate Name
1	HPPIA	|ref|NP_066953.1|	Homo sapiens	PPIA
2	HPPIB	|gb|AAA52150.1|	Homo sapiens	PPIB
3	HPPIC	|gb|AAB31350.1|	Homo sapiens	PPIC
4	HPPID	|ref|NP_005029.1|	Homo sapiens	PPID
5	HPPIE1	|ref|NP_006103.1|	Homo sapiens	PPIE Isoform1
6	HPPIE2	|ref|NP_982281.1|	Homo sapiens	PPIE Isoform2
7	HPPIF	|ref|NP_005720.1|	Homo sapiens	PPIF
8	HPPIG	|ref|NP_004783.2|	Homo sapiens	PPIG
9	HPPIH	|ref|NP_006338.1|	Homo sapiens	PPIH
10	HPPIL1	|ref|NP_057143.1|	Homo sapiens	PPI LIKE1
11	HPPIL2A	|ref|NP_055152.1|	Homo sapiens	PPIL2A
12	HPPIL2B	|ref|NP_680481.1|	Homo sapiens	PPI L2B
13	HPPIL3A	|ref|NP_115861.1|	Homo sapiens	PPIL3A
14	HPPIL3B	|ref|NP_570981.1|	Homo sapiens	PPIL3B
15	HPPIL4	|ref|NP_624311.1|	Homo sapiens	PPIL4
16	HPPIL5LRR1	|ref|NP_982292.1|	Homo sapiens	PPIL5
17	HPPIL6A1	|ref|NP_775943.1	Homo sapiens	PPIL6
18	HPPWD1	|ref|NP_056157.1|	Homo sapiens	PPWD1
19	HPPCWC27HO	|ref|NP_005860.2|	Homo sapiens	SDCCAG10
20	HPPIL4AB	|ref|NP_839944.1|	Homo sapiens	PPIL4
21	HNKTRP	|ref|NP_005376.2|	Homo sapiens	NKTR
22	HRANBP2	P49792.2	Homo sapiens	RANBP2
23	MUSPPIL3	|ref|NP_081627.1|	Mus musculus	PPIL3
24	MUSPIL1	|ref|NP_081121.1|	Mus musculus	PPIL1
25	MUSPIL2	|ref|NP_659203.1|	Mus musculus	PPIL2
26	MUSPIL4	|ref|NP_080417.2|	Mus musculus	PPIL4
27	MUSPIL6	|NP_082706.1|	Mus musculus	PPIL6
28	MUSPPWD	|ref|NP_766395.2|	Mus musculus	PPWD1
29	MUSPPIA	|ref|NP_032933.1|	Mus musculus	PPIA
30	MUSPPIB	|NP_035279.2|	Mus musculus	PPIB
31	MUSPPIC	|ref|NP_032934.1|	Mus musculus	PPIC
32	MUSPPIG	|ref|NP_001074555.1|	Mus musculus	PPIG
33	MUSPPID	|ref|NP_080628.1|	Mus musculus	PPID
34	MUSPPIF	|gb|AAH04041.1|	Mus musculus	PPIF
35	MUSPPIE	|gb|AAH45154.1|	Mus musculus	PPIE
36	MUSPPIL5	|ref|NP_001074875.1|	Mus musculus	PPIL5
37	GALUSPPIL3	|ref|NP_001008475.1|	Gallus gallus	PPIL3
38	GALUSPPWD	|ref|XP_424751.1|	Gallus gallus	PPWD1
39	GALUSPPIL1	|ref|XP_003643964.1|	Gallus gallus	PPIL1
40	GALUSPPICW	|ref|XP_424748.2|	Gallus gallus	PPICWC
41	GALUSPPIB	|ref|NP_990792.1|	Gallus gallus	PPIB
42	GALUSPPIC	|ref|XP_001231333.2|	Gallus gallus	PPIC
43	GALUSPPIH	|ref|XP_003642583.1|	Gallus gallus	PPIH
44	GALUSPPID	|ref|XP_426283.3|	Gallus gallus	PPID
45	GALUSPPIA	|ref|NP_001159798.1|	Gallus gallus	PPIA
46	GALUSPPIG	|ref|XP_422008.1|	Gallus gallus	PPIG
47	GALUSPPIL2	|ref|NP_001025824.1|	Gallus gallus	PPIL2
48	GALUSPPIF	|ref|NP_001026397.1|	Gallus gallus	PPIF
49	GALUSPPIE	|ref|XP_423739.2|	Gallus gallus	PPIE
50	GALUSPPIL6	|ref|XP_419794.2|	Gallus gallus	PPIL6
51	GALUSPPIL4	|ref|XP_419663.2|	Gallus gallus	PPIL4
52	ATHPL3	|ref|NP_171696.2|	Arapdiopsis thaliana	AT1G01940
53	ATHPWDP1	|ref|NP_190046.2|	Arapdiopsis thaliana	CYP71
54	ATHPL1	|ref|NP_181157.1|	Arapdiopsis thaliana
55	ATHPCYP20	|ref|NP_001190159.1|	Arapdiopsis thaliana	CYP20-2
56	ATHPL2	|ref|NP_201554.1|	Arapdiopsis thaliana	PUB49
57	ATHP	|ref|NP_567029.1|	Arapdiopsis thaliana	AT3G55920
58	ATHPCYP19	|ref|NP_191166.1|	Arapdiopsis thaliana
59	ATHPH	|ref|NP_181407.1|	Arapdiopsis thaliana
60	ATHPCYP21	|ref|NP_182254.1|	Arapdiopsis thaliana
61	ATHPCYP18	|ref|NP_195585.1|	Arapdiopsis thaliana	ROC1
62	ATHCYCLP	|ref|NP_564267.1|	Arapdiopsis thaliana
63	ATHCYC59	|ref|NP_175776.2|	Arapdiopsis thaliana
64	ATHPCYP40	|ref|NP_565381.1|	Arapdiopsis thaliana	SQN
65	ATHPCYP38	|ref|NP_001118550.1|	Arapdiopsis thaliana	CYP38
66	ATHCYP1	|gb|AAA75512.1|	Arapdiopsis thaliana
67	ATHCYP2	|gb|AAB71402.1|	Arapdiopsis thaliana
68	ATHCYP3	|gb|AAF05760.1|	Arapdiopsis thaliana
69	ATHCYP4	|gb|AAB71401.1|	Arapdiopsis thaliana
70	ATHCYP5	|ref|NP_683437.4|	Arapdiopsis thaliana
71	ATHCYP6	|dbj|BAE99301.1|	Arapdiopsis thaliana
72	ATHCYP7	|gb|AAS75307.1|	Arapdiopsis thaliana
73	ATHCYP8	|gb|AAS75311.1|	Arapdiopsis thaliana
74	ATHCYP9	|gb|AAS75304.1|	Arapdiopsis thaliana
75	ATHCYP202	|gb|AED91853.1|	Arapdiopsis thaliana
76	ATHCYP194	|gb|AEC08328.1|	Arapdiopsis thaliana
77	ATHCYP10	|ref|NP_001190169.1|	Arapdiopsis thaliana
78	ATHCYP11	|gb|AEE86441.1|	Arapdiopsis thaliana
79	ATHCYP12	|emb|CAC05440.1|	Arapdiopsis thaliana
80	ATHPA	|gb|AEE86057.1|	Arapdiopsis thaliana
81	ATHPB	|gb|AEE86055.1|	Arapdiopsis thaliana
82	ATHCYP37	|ref|NP_188171.2|	Arapdiopsis thaliana
83	DMCYCL	|ref|NP_523874.1|	Drosophila melanogaster	CYP1
84	DMCG3511	|ref|NP_611935.1|	Drosophila melanogaster	CG3511
85	DMCG7747	|ref|NP_611113.1|	Drosophila melanogaster	CG7747
86	DMCYC1	|ref|NP_523366.2|	Drosophila melanogaster	CYP1
87	DMCYC33	|ref|NP_523773.1|	Drosophila melanogaster	CYP33
88	DMCG8336	|ref|NP_648338.1|	Drosophila melanogaster	CG8336
89	DMCG5808	|ref|NP_651291.1|	Drosophila melanogaster	CG5808
90	DMCG17266	|ref|NP_610224.1|	Drosophila melanogaster	CG17266
91	DMCG10907	|ref|NP_648508.1|	Drosophila melanogaster	CG10907
92	DMCYPA	|ref|NP_733246.1|	Drosophila melanogaster	MOCACYP
93	DMCG7768	|ref|NP_729966.1|	Drosophila melanogaster	CG7768
94	DMCG11777	|ref|NP_724939.1|	Drosophila melanogaster	CG11777
95	DMCG1436	|ref|NP_733096.1|	Drosophila melanogaster	CG31436
96	DMCG2852	|ref|NP_611695.1|	Drosophila melanogaster	CG2852
97	DMCG15767	|ref|NP_572264.1|	Drosophila melanogaster	CG15767
98	DMCG5071	|gb|AAN14059.1|	Drosophila melanogaster	CG5071
99	DMCG32236	|ref|NP_729026.1|	Drosophila melanogaster	CG32236
100	DMCG30350	|ref|NP_724715.1|	Drosophila melanogaster	CG30350
101	DMCG3492	|ref|NP_611914.1|	Drosophila melanogaster	CG3492
102	DMCG9916	|gb|ADF79856.1|	Drosophila melanogaster	CG9916
103	DRPL1	|ref|NP_001029350.1|	Danio rerio	PPI11
104	DRPWDP1	|ref|NP_001092228.1|	Danio rerio	PPWD1
105	DRPL3	|ref|NP_001002146.1|	Danio rerio	ZGC:86715
106	DRPB	|ref|NP_998184.1|	Danio rerio	PPIB
107	DRPLC	|ref|XP_002667876.1|	Danio rerio	LOC100333141
108	DRPCWC27	|ref|NP_957397.1|	Danio rerio	ZGC:56702
109	DRPIH	|ref|NP_001009902.2|	Danio rerio	PPIH
110	DRPID	|ref|NP_001002065.1|	Danio rerio	PPID
111	DRPIA	|ref|NP_001004626.1|	Danio rerio	PPIF
112	DRPIF	|ref|NP_001032199.1|	Danio rerio	ZGC:123307
113	DRPIE	|ref|NP_001017678.1|	Danio rerio	PPIE
114	DRPL4	|ref|NP_001121802.1|	Danio rerio	PPI14
115	DRPL6	|ref|NP_001018433.1|	Danio rerio	PPI16
116	DRPL2	|ref|NP_957285.2|	Danio rerio	PPI12
117	DRPIG	|ref|NP_998629.1|	Danio rerio	PPIG
118	LEISHPPI40	|ref|XP_843581.1|	Leishmania major strain Friedlin	LMJF35.4770
119	LEISHPPIA	|ref|XP_001683845.1|	Leishmania major strain Friedlin	LMJF25.0910
120	LEISHPPI1	|ref|XP_001682201.1|	Leishmania major strain Friedlin	LMJF16.1200
121	LEISHPPI2	|ref|XP_001687414.1|	Leishmania major strain Friedlin	LMJF01.0220
122	LEISHPPI3	|ref|XP_001686892.1|	Leishmania major strain Friedlin	LMJF36.3130
123	LEISHPPI4	|ref|XP_001683648.1|	Leishmania major strain Friedlin	LMJF24.1315
124	LEISHPPI	|ref|XP_001684989.1|	Leishmania major strain Friedlin	LMJF31.0050
125	CELCYN12	|ref|NP_501118.1|	Caenorhabditis elegans	CYN-12
126	CELCYN10	|ref|NP_001021890.1|	Caenorhabditis elegans	CYN-10
127	CELCYN16	|ref|NP_496562.3|	Caenorhabditis elegans	CYN-16
128	CELCYN9	|ref|NP_497745.1|	Caenorhabditis elegans	CYN-9
129	CELCYN6	|ref|NP_497257.1|	Caenorhabditis elegans	CYN-6
130	CELCYN8	|ref|NP_509507.1|	Caenorhabditis elegans	CYN-8
131	CELCYN5	|ref|NP_493624.1|	Caenorhabditis elegans	CYN-5
132	CELCYN4	|ref|NP_496337.1|	Caenorhabditis elegans	CYN-4
133	CELCYN11	|ref|NP_495855.1|	Caenorhabditis elegans	CYN-11
134	CELCYN15	|ref|NP_493378.1|	Caenorhabditis elegans	CYN-15
135	CELCYN1	|ref|NP_506561.1|	Caenorhabditis elegans	CYN-1
136	CELCYN3	|ref|NP_506751.1|	Caenorhabditis elegans	CYN-3
137	CELCYN7	|ref|NP_506749.1|	Caenorhabditis elegans	CYN-7
138	CELCYN2	|ref|NP_499828.1|	Caenorhabditis elegans	CYN-2
139	CELCYN13	|ref|NP_503034.1|	Caenorhabditis elegans	CYN-13
140	SCERVCPR6P	|ref|NP_010439.1|	Saccharomyces cerevisiae S288c	CPR6
141	SCERVCPR3P	|ref|NP_013633.1|	Saccharomyces cerevisiae S288c	CPR3
142	SCERVCPR5P	|ref|NP_010590.1|	Saccharomyces cerevisiae S288c	CPR5
143	SCERVCPR7P	|ref|NP_012566.1|	Saccharomyces cerevisiae S288c	CPR7
144	SCERVCPR4P	|ref|NP_009995.1|	Saccharomyces cerevisiae S288c	CPR4
145	SCERVPRP3P	|ref|NP_010761.1|	Saccharomyces cerevisiae S288c	PRP3
146	SCERVCPR1P	|ref|NP_010439.1|	Saccharomyces cerevisiae S288c	CPR1
147	SCERVCPR8P	|ref|NP_014425.1|	Saccharomyces cerevisiae S288c	CPR8
148	SCERVCW27P	|ref|NP_015261.1|	Saccharomyces cerevisiae S288c	CWC27
149	SCERVCUS1P	|ref|NP_013967.1|	Saccharomyces cerevisiae S288c	CUS1
150	SCERVCPR2P	|ref|NP_011924.1|	Saccharomyces cerevisiae S288c	CPR2
151	ANIGERPPIY	|ref|XP_001395137.1|	Aspergillus niger CBS 513.88	ANI 1 64104
152	ANIGERPIL3	|ref|XP_001394088.1|	Aspergillus niger CBS 513.88	ANI 1 1512144
153	CHLRNCYN71	|ref|XP_001698536.1|	Chlamydomonas reinhardtii	CYN71
154	CHLRNCN181	|ref|XP_001699749.1|	Chlamydomonas reinhardtii	CYN18
155	CHLRNCYN20	|ref|XP_001693941.1|	Chlamydomonas reinhardtii	CYN20-2
156	CHLRNCYN18	|ref|XP_001702337.1|	Chlamydomonas reinhardtii	CYN18-2
157	CHLRNCYN65	|ref|XP_001698376.1|	Chlamydomonas reinhardtii	CYN65
158	CHLRNCN203	|ref|XP_001700546.1|	Chlamydomonas reinhardtii	CYN20-3
159	CHLRNCYN57	|ref|XP_001698654.1|	Chlamydomonas reinhardtii	CYN57
160	CHLRNCYN40	|ref|XP_001690215.1|	Chlamydomonas reinhardtii	CYN40
161	CHLRNCN205	|ref|XP_001702643.1|	Chlamydomonas reinhardtii	CYN20-5
162	CHLRNCN201	|ref|XP_001695474.1|	Chlamydomonas reinhardtii	CYN20-1
163	CHLRNCYN22	|ref|XP_001693004.1|	Chlamydomonas reinhardtii	CYN22
164	CHLRNCN192	|ref|XP_001700372.1|	Chlamydomonas reinhardtii	CYN19-2
165	CHLRNCYN59	|ref|XP_001697322.1|	Chlamydomonas reinhardtii	CYN59
166	CHLRNCYN16	|ref|XP_001690298.1|	Chlamydomonas reinhardtii	CYN16
167	CHLRNCN193	|ref|XP_001693633.1|	Chlamydomonas reinhardtii	CYN19-3
168	CHLRNCYN51	|ref|XP_001696577.1|	Chlamydomonas reinhardtii	CYN51
169	CHLRNCN191	|ref|XP_001689651.1|	Chlamydomonas reinhardtii	CYN19-1
170	CHLRNCYN28	|ref|XP_001703143.1|	Chlamydomonas reinhardtii	CYN28
171	CHLRNCN23A	|ref|XP_001701608.1|	Chlamydomonas reinhardtii	CYN23
172	CHLRNCYN38	|ref|XP_001692034.1|	Chlamydomonas reinhardtii	CYN38
173	CHLRNCN1AB	|ref|XP_001692794.1|	Chlamydomonas reinhardtii	CYN1AICYN1B
174	CHLRNCN1AB	|ref|XP_001692793.1|	Chlamydomonas reinhardtii	CYN1AICYN1B
175	OSCILLAT1	|ref|ZP_07111904.1|	Oscillatoria sp. PCC 6506
176	OSCILLAT2	|ref|ZP_07109079.1|	Oscillatoria sp. PCC 6506
177	OSCILLAT3	|ref|ZP_07109262.1|	Oscillatoria sp. PCC 6506
178	OSCILLAT4	|ref|ZP_07110491.1|	Oscillatoria sp. PCC 6506
179	PMA1	|ref|NP_892146.1|	Prochlorococcus marinus subsp. marinus str. CCMP1375
180	PMA2	|ref|NP_874419.1|	Prochlorococcus marinus subsp. marinus str. CCMP1375
181	PMA6	|ref|NP_893272.1|	Prochlorococcus marinus subsp. marinus str. CCMP1375
182	SULSOLFAPP	|ref|NP_342264.1|	Sulfolobus solfataricus P2
183	METCALCOC1	|ref|NP_247251.1|	Methanocaldococcus jannaschii DSM 2661
184	METCALCOC2	|ref|NP_247816.1|	Methanocaldococcus jannaschii DSM 2661
185	CORYNEBAC1	|ref|YP_224331.1|	Corynebacterium glutamicum ATCC 13032	PPIA
186	CORYNEBAC2	|ref|NP_599286.1|	Corynebacterium glutamicum ATCC 13032	NCG10033
187	CORYNEBAC3	|ref|NP_600863.1|	Corynebacterium glutamicum ATCC 13032	NCG11587
188	CORYNEBAC4	|dbj|BAB99042.1|	Corynebacterium glutamicum ATCC 13032
189	CORYNEBAC5	|dbj|BAB97427.1|	Corynebacterium glutamicum ATCC 13032
190	PMA1	|ref|NP_892146.1|	Prochlorococcus marinus subsp. pastoris str. CCMP1986
191	PMA2	|ref|NP_874419.1|	Prochlorococcus marinus subsp. pastoris str. CCMP1986	PPIB
192	PMA6	|ref|NP_893272.1|	Prochlorococcus marinus subsp. pastoris	PPIA
193	MTBPPIA	|ref|NP_214523.1|	Mycobacterium tuberculosis H37Rv	PPIA
194	MBOPPIA	|ref|NP_853679.1|	Mycobacterium bovis AF2122/97	PPIA
195	MKANPPIA	|ref|ZP_04750768.1|	Mycobacterium kansasii ATCC 12478	PPIA
196	MMARPPIA	|ref|YP_001848337.1|	Mycobacterium marinum .M	PPIA
197	MAVAPPIA	|ref|NP_958945.1|	Mycobacterium avium subsp. avium ATCC 25291	PPIA
198	MULCPPIA	|ref|YP_904262.1|	Mycobacterium ulcerans Agy99	PPIA
199	MAPPPIA	|ref|ZP_05214579.1|	Mycobacterium avium subsp. avium ATCC 25291	PPIA
200	MLEPPPIA	|ref|NP_301138.1|	Mycobacterium leprae TN	PPIA
201	MINTPPIA	|ref|ZP_05226352.1|	Mycobacterium intracellulare ATCC 13950	PPIA
202	MSMEGPPIA	|ref|YP_884444.1|	Mycobacterium smegmatis str. MC2 155	PPIB (MISNOMER)
203	MGILPPIA	|ref|YP_001132089.1|	Mycobacterium gilvum PYR-GCK	PPIA
204	MAVPPIA2	|ref|YP_879314.1|	Mycobacterium avium 104	MAV0013
205	MVANPPIA	|ref|YP_950874.1|	Mycobacterium vanbaalenii PYR-1	PPIA
206	MABSCPPIA	|ref|YP_001700781.1|	Mycobacterium abscessus ATCC 19977	PPIA
207	MCOLOMPPIA	|gb|EGT85877.1|	Mycobacterium colombiense CECT 3035	PPIA
208	MPARSCRPIA	|gb|EFG77123.1|	Mycobacterium parascrofulaceum ATCC BAA-614	PPIA
209	MCANETPPIA	ref|YP_004743494.1|	Mycobacterium canettii CIPT 140010059	PPIA
210	MYMCSPPIA	YP_637188.1	Mycobacterium sp. MCS	PPIA
211	MYKMSPPIA	YP_936027.1	Mycobacterium sp. KMS	PPIA
212	MYJLSPPIA	YP_001068314.1	Mycobacterium sp. JLS	PPIA
213	MYJDMPPIA	YP_004521264.1	Mycobacterium sp. JDM	PPIA
214	MYSPYR1	YP_004074588.1	Mycobacterium sp. Spyr1	PPIA
215	MPHLEIPPIA	gb|EID09354.1|	Mycobacterium phlei	PPIA
216	MRHODPPIA	gb|AEV72441.1|	Mycobacterium rhodesiae NBB3	PPIA
217	MTUSCPPIA	ZP_09681418.1|	Mycobacterium tusciae JS617
218	MCHUBPPIA	YP_006450522.1|	Mycobacterium chubuense NBB4	PPIA
219	MMASPPIA	|ZP_09412406.1|	Mycobacterium massiliense CCUG 48898	PPIA
220	MTHERMPPIA	ZP_09082728.1|	Mycobacterium thermoresistibile ATCC 19527	PPIA
221	MTBPPIB	|ref|NP_217098.1|	Mycobacterium tuberculosis H37Rv	PPIB
222	MBOPPIB	|ref|NP_856259.1|	Mycobacterium bovis AF2122/97	PPIB
223	MINTPPIB	|ref|ZP_05225462.1|	Mycobacterium intracellulare ATCC 13950	PPIB
224	MAVCYCPPIB	|ref|YP_882644.1|	Mycobacterium avium 104	MAV3462
225	MULCPPIB	|ref|YP_905686.1|	Mycobacterium ulcerans Agy99	PPIB
226	MABSCPPI1	|ref|YP_001700781.1|	Mycobacterium abscessus ATCC 19977	MAB0025
227	MABSCPPIB	|ref|YP_001703607.1|	Mycobacterium abscessus ATCC 19977	MAB2874
228	MPARSCRPIB	|ref|ZP_06852389.1|	Mycobacterium parascrofulaceum ATCC BAA-614
229	MAPPPIB	|ref|NP_959984.1|	Mycobacterium avium subsp. paratuberculosis K-10	PPIB
230	MLEPPPIB	|ref|NP_301431.1|	Mycobacterium leprae TN
231	MMARINPPIB	|ref|YP_001850430.1|	Mycobacterium marinum M	PPIB
232	MKANSPPIB	|ref|ZP_04750641.1|	Mycobacterium kansasii ATCC 12478	PPIB
233	MCOLOMPPIB	|ref|ZP_08715249.1|	Mycobacterium colombiense CECT 3035
234	MGILPPIB	|ref|YP_001135071.1|	Mycobacterium gilvum PYR-GCK	MFLV3811
235	MVANPPIB	|ref|YP_953402.1|	Mycobacterium vanbaalenii PYR-1
236	MSMEG2974	|ref|YP_887293.1|	Mycobacterium smegmatis str. MC2 155
237	MSMEG2973	|ref|YP_887292.1|	Mycobacterium smegmatis str. MC2 155
238	MXEN	ref|WP_003919996.1|	Mycobacterium xenopi 1789	PPIB
239	MYMCS	ref|YP_639447.1|	Mycobacterium sp. MCS 164756	PPIB
240	MYKMS	ref|YP_938318.1|	Mycobacterium sp. KMS 189918	PPIB
241	MYJLS	ref|YP_001070599.1|	Mycobacterium sp. JLS 164757	PPIB
242	MYJDM	ref|YP_004523623.1|	Mycobacterium sp. JDM 601 875328	PPIB
243	MTUSC	ref|WP_006246664.1|	Mycobacterium tusciae 75922	PPIB
244	MCHUB	ref|YP_006452771.1|	Mycobacterium chubuense 1800	PPIB
245	MPHLEI	ref|WP_003889910.1|	Mycobacterium phlei 1771	PPIB
246	MTHERM	ref|WP_003924337.1|	Mycobacterium thermoresistibile	PPIB
247	BACTHETAIO	|ref|NP_812713.1|	Bacteroides thetaiotaomicron VPI-5482
248	FUSOVARPP1	|ref|ZP_08695994.1|	Fusobacterium varium ATCC 27725
249	FUSOVARPP2	|ref|ZP_08693743.1|	Fusobacterium varium ATCC 27725
250	EUBRECTALE	|ref|YP_002938798.1|	Eubacterium rectale ATCC 33656
251	ECOLIPPIB	|ref|NP_415058.1|	Escherichia coli str. K-12 substr. MG1655	PPIB
252	ECOLIPPIA	|ref|NP_417822.1|	Escherichia coli str. K-12 substr. MG1655	PPIA
253	RUMLACHYPO	|ref|ZP_03166646.1|	Ruminococcus lactaris ATCC 29176
254	PEPSTREPTO	|ref|ZP_06425248.1|	Peptostreptococcus anaerobius 653-L
255	STREPTHER1	|ref|YP_820131.1|	Streptococcus thermophilus LMD-9
256	STREPTHER	|ref|YP_820016.1|	Streptococcus thermophilus LMD-9
257	BIFIBIFIPP	|ref|ZP_07802686.1|	Bifidobacterium bifidum NCIMB 41171
258	LACTOACIDO	|ref|YP_004292261.1|	Lactobacillus acidophilus 30SC
259	CLOSLEPTPP	|ref|ZP_02079706.1|	Clostridium leptum DSM 753
260	CLOSLEPTHP	|ref|ZP_02081463.1|	Clostridium leptum DSM 753
261	BACIANTHPP	|ref|YP_030222.1|	Bacillus anthracis str. Sterne
262	BACIANTHIS	|ref|YP_030525.1|	Bacillus anthracis str. Sterne
263	CAMPJEJUPP	|ref|ZP_06372244.1|	Campylobacter jejuni subsp. jejuni 414
264	CORYDIPPA	|ref|NP_938434.1|	Corynebacterium diphtheriae NCTC 13129
265	CORYDIPPB	|ref|NP_939716.1|	Corynebacterium diphtheriae NCTC 13129
266	STREPYOGPP	|ref|YP_280837.1|	Streptococcus pyogenes MGAS6180
267	STAPHYAUPP	|ref|ZP_07364143.1|	Staphylococcus aureus subsp. aureus ATCC BAA-39
268	ENTFAECAPP	|ref|ZP_05573346.1|	Enterococcus faecalis JH1
269	SHIGELDYSB	|ref|ZP_07681664.1|	Shigella dysenteriae 1617
270	SHIGELDYSA	|ref|ZP_07680303.1|	Shigella dysenteriae 1617
271	YERPESTPP1	|ref|NP_992233.1|	Yersinia pestis biovar Microtus str. 91001
272	VIBCHOLPPB	|ref|YP_001217383.1|	Vibrio cholerae O395
273	HELPYLPPB	|ref|YP_002302047.1|	Helicobacter pylori P12
274	CLOSBOTPP	|ref|ZP_04861970.1|	Clostridium botulinum D str. 1873
275	YERENTPPB	|ref|YP_001007232.1|	Yersinia enterocolitica subsp. enterocolitica 8081
276	YERENTPPA	|ref|YP_001008105.1|	Yersinia enterocolitica subsp. enterocolitica 8081
277	SALTYPHPPA	|ref|NP_455128.1|	Salmonella enterica subsp. enterica serovar Typhi str. CT18
278	SALTYPHPPB	|ref|NP_458430.1|	Salmonella enterica subsp. enterica serovar Typhi str. CT18
279	PSEAERUPPA	|ref|ZP_07794552.1|	Pseudomonas aeruginosa 39016
280	LISTMONOPP	|ref|YP_014938.1|	Listeria monocytogenes serotype 4b str. F2365
281	STREPYOPP2	|ref|YP_279829.1|	Streptococcus pyogenes MGAS6180
282	ENTFAECAP2	|ref|ZP_05571769.1|	Enterococcus faecalis JH1
283	YERPESTPP2	|ref|NP_991569.1|	Yersinia pestis biovar Microtus str. 91001
284	VIBCHOLPPA	|ref|YP_001217812.1|	Vibrio cholerae O395
285	PSEAERUPPB	|ref|ZP_07796371.1|	Pseudomonas aeruginosa 39016

## Sheet: MALDI_MYCOBACTERIA
GroEl	GlnA2	Ef-Tu (Tuf)	VapB8	NusA
810.337	938.464	904.473	515.302	515.33
966.452	1094.58	1267.67	522.581	523.125
1108.51	1100.6	1340.72	524.125	524.147
1128.59	1687.84	1403.67	550.623	568.166
1188.62	1703.86	1554.82	568.136	842.626
1264.62	1754.96	1680.91	606.381	950.648
1398.62	2081.99	1687.79	650.072	1142.77
1436.83	2235.28	1809	656.098	1234.84
1547.93	2287.21	1828.03	666.064	1320.78
1560.78	2243.34	2153.13	842.591	1432.01
1566.71	2925.57	2210.13	861.154	1472.99
1931.02			874.5	1479.99
1943.98			877.122	1483.93
1958			993.497	1493.95
2059.09			1005.51	1513.96
2073.09			1045.66	1567.99
2271.17			1316.78	1639.1
2470.3			1325.76	1676.1
2486.29			1333.81	1699.03
2598.38			1428.8	1708.01
2661.34			1677	1775.03
2917.64			1692.97	1839.17
3020.6			1754.01	1852.18
3037.49			1830.13	1866.26
			2211.29	2145.3

## Sheet: MALDI_HUMAN
FTL	PTK2	SFTPC	EEF1A1	MAPT (PHF-Tau)
1606.84	1081.5	926.555	788.4	841.477
1701.87	1233.58	1495.87	457.46	1114.61
1719.01	1405.56	2140.16	513.25	1130.63
1873.99	1438.79	2487.2	450.24	804.266
2344.12	1566.7	2554.3	642.47	817.219
855.102	1717.71	2967.66	513.25	833.107
861.105	2224.94	3227.76	450.24	839.043
877.065	1475.61	861.104	642.47	855.022
1066.08	1731.71	877.09	781.39	2210.06
1082.64	1880.93	927.562	799.33
1436.77	2186.8	1066.09	896.32
	2210.94	1193.63	435.76
